# Supplementary material for: A genome wide association study of pulmonary tuberculosis susceptibility in Indonesians
Source: BMC Med Genet. 2012 Jan 13;13:5. doi: 10.1186/1471-2350-13-5 (PMC3287960; doi:10.1186/1471-2350-13-5)
Supplement: Additional file 2 — Supplementary Table S1: Association results and genotype counts of 251 SNPs (P < 0.05) from the stage 1 and 2 Indonesian study that were carried forward to stage 3 Russian study Supplementary Table S2: Association results and genotype counts of nine significant SNPs from the combined meta-analysis results of all three stages. [file 1471-2350-13-5-S2.XLS]

## Sheet: Supp. Table 1
Supplementary Table1: Association results and genotype counts of 251 SNPs (P < 0.05) from the stages 1 and 2 Indonesian study that were carried forward to stage 3 Russian study
			Indonesia															Russia									Indonesia and Russia Combined
						Stage1						Stage2									Stage3
SNP	Location (Chr)	Gene	Risk allele	Allele frequency	controls HWE P	Cases Genotype count	Controls genotype count	Trend P	OR	(95% CI)		Cases Genotype count	Controls genotype count	CMH P	OR	(95% CI)		Risk allele	Allele frequency	controls HWE P	Cases Genotype count	Controls genotype count	CMH P	OR	(95% CI)		CMH P	OR	(95% CI)
rs10497225	2	SLC4A10	A	0.0438982	1	1/14/93	0/5/110	0.01095	3.6	1.295	10	3/64/532	0/30/510	1.52e-05	2.359	1.581	3.52	A	0.000692329	1	0/3/1830	0/2/1776	#N/A	#N/A	#N/A	#N/A	#N/A	#N/A	#N/A	#N/A
rs9289104	3	IGSF11	A	0.301141	0.3339	6/35/67	13/48/54	0.01628	0.5863	0.3831	0.8972	39/246/314	66/230/244	4.83e-05	0.7102	0.6021	0.8379	A	0.351842	0.1062	224/848/765	234/777/763	0.8888	1.007	0.9142	1.109	0.05556	0.9219	0.8483	1.002
rs8109169	19	N/A	G	0.0171203	1	0/8/99	0/0/115	0.002821	NA	NA	NA	1/27/571	0/10/530	0.0001983	3.462	1.721	6.964	G	0.00276625	5.193e-18	4/0/1833	6/0/1772	#N/A	#N/A	#N/A	#N/A	#N/A	#N/A	#N/A	#N/A
rs1420384	2	SP5	C	0.183494	0.1471	7/41/60	3/31/81	0.01516	1.782	1.118	2.841	27/193/379	18/135/387	0.0002163	1.444	1.188	1.755	C	0.316685	0.6603	192/784/861	181/759/837	0.8098	1.012	0.9167	1.118	0.0582	1.089	0.997	1.189
rs10490131	2	LRP2	G	0.386304	0.5761	20/58/30	11/44/60	0.0002942	2.064	1.395	3.053	96/297/206	74/243/223	0.0004109	1.322	1.132	1.544	G	0.179601	0.8148	65/503/1267	60/543/1170	0.1106	0.9067	0.804	1.023	0.3665	1.045	0.9501	1.148
rs2185080	1	LAX1	A	0.165198	0.219	6/44/57	4/27/84	0.004655	1.975	1.232	3.164	17/186/397	15/125/395	0.0005453	1.427	1.166	1.747	A	0.336056	0.2658	189/848/796	192/817/769	0.7752	0.9859	0.8941	1.087	0.2113	1.058	0.9687	1.155
rs2172633	11	MICALCL	G	0.442493	0.5453	16/57/35	40/45/30	0.007645	0.5887	0.4045	0.8566	102/297/200	115/277/148	0.0007386	0.7706	0.6623	0.8966	A	0.319502	0.359	172/806/859	198/764/816	0.2312	0.9414	0.8527	1.039	0.4009	1.036	0.9538	1.125
rs7684676	4	C4orf32	G	0.329815	0.3018	12/42/54	21/55/39	0.01348	0.6033	0.4084	0.8913	57/252/289	74/236/229	0.0007622	0.7604	0.6482	0.892	G	0.378079	0.7229	266/873/697	244/839/694	0.4222	1.04	0.9454	1.143	0.3032	0.9581	0.883	1.04
rs4764719	12	C12orf42	A	0.118964	1	0/35/73	0/17/98	0.001867	2.423	1.313	4.47	12/137/450	5/100/435	0.000788	1.497	1.181	1.897	A	0.164454	1	54/492/1291	48/493/1237	0.7897	0.9832	0.8682	1.113	0.1776	1.078	0.9663	1.203
rs10493797	1	HS2ST1	C	0.349956	0.2797	27/43/38	14/44/57	0.006244	1.789	1.215	2.633	73/297/226	51/248/238	0.0009836	1.304	1.113	1.527	C	0.345739	0.7518	221/842/773	204/807/767	0.4702	1.036	0.9406	1.142	0.0195	1.103	1.016	1.198
rs10519650	15	NDNL2	G	0.270413	0.756	9/36/63	15/53/47	0.01386	0.5904	0.3922	0.8887	35/229/335	48/221/271	0.001372	0.7597	0.6419	0.8991	G	0.0993084	0.2025	27/334/1475	20/290/1469	0.06609	1.156	0.9903	1.349	0.4182	0.9542	0.8519	1.069
rs1857909	11	UEVLD	A	0.0329236	0.6157	0/2/106	0/11/104	0.01402	0.1861	0.04076	0.8494	0/29/570	0/46/494	0.001388	0.4897	0.3138	0.7643	A	0.1005	1	25/322/1481	17/317/1435	0.7237	1.028	0.8816	1.199	0.4533	0.9462	0.8189	1.093
rs10509345	10	USP54	G	0.158911	1	1/16/91	4/35/76	0.001725	0.3953	0.2202	0.7099	13/146/440	16/158/366	0.001529	0.7142	0.5797	0.8798	G	0.0525879	0.2743	4/169/1662	3/197/1578	0.09103	0.8365	0.68	1.029	0.0006019	0.7736	0.6679	0.896
rs949593	12	TRHDE	C	0.196664	0.3743	10/32/66	1/30/84	0.008629	1.962	1.206	3.191	33/191/375	20/151/369	0.00155	1.361	1.124	1.648	C	0.231132	0.7457	87/636/1107	106/644/1024	0.04575	0.8943	0.8015	0.9979	0.8759	0.9925	0.9027	1.091
rs10519651	15	NDNL2	G	0.270246	0.7551	9/36/63	14/54/47	0.01705	0.6016	0.3995	0.906	36/226/335	48/220/271	0.001691	0.7634	0.6448	0.9036	G	0.0993075	0.2017	27/334/1475	20/289/1465	0.06577	1.156	0.9905	1.35	0.4437	0.9566	0.8538	1.072
rs2133294	12	ASCL1	C	0.138718	1	1/38/69	0/23/92	0.005717	2.045	1.179	3.548	13/159/427	8/115/417	0.001709	1.42	1.14	1.77	C	0.27953	0.14	143/746/948	150/689/939	0.7928	1.014	0.9149	1.124	0.1145	1.078	0.9821	1.183
rs952303	5	RANBP3L	A	0.441176	1	29/54/25	15/50/50	0.0003815	2.019	1.38	2.954	116/318/165	96/263/181	0.001757	1.273	1.094	1.482	A	0.299972	0.005335	159/795/882	181/692/903	0.5477	1.031	0.9326	1.141	0.02618	1.1	1.011	1.196
rs424880	12	N/A	C	0.247577	0.5351	9/53/46	4/46/65	0.01997	1.596	1.052	2.421	37/248/315	24/192/319	0.001766	1.32	1.109	1.572	C	0.0167405	0.5494	0/46/1790	1/73/1704	0.004517	0.5882	0.4062	0.8517	0.113	1.134	0.9704	1.326
rs1425567	9	OR13D1	C	0.394714	0.9293	7/55/46	20/56/39	0.02658	0.6552	0.4445	0.9657	77/291/232	94/263/178	0.001832	0.7822	0.6701	0.9129	C	0.349654	0.6803	206/838/793	225/828/725	0.08141	0.9176	0.833	1.011	0.001924	0.8784	0.8093	0.9534
rs10517861	4	SRD5A2L2	G	0.346795	0.6943	20/54/34	11/51/53	0.01002	1.657	1.126	2.439	88/265/246	54/241/245	0.001893	1.284	1.097	1.504	G	0.112203	1	24/383/1429	20/340/1418	0.1607	1.11	0.9592	1.285	0.001629	1.188	1.067	1.323
rs10494728	1	KCNT2	G	0.320457	0.7741	6/49/53	18/60/37	0.001965	0.5493	0.3699	0.8158	54/253/292	61/247/232	0.001895	0.7754	0.6604	0.9105	G	0.38005	0.6485	276/868/692	252/823/703	0.2448	1.058	0.9621	1.163	0.5738	0.9768	0.9002	1.06
rs6470446	8	N/A	C	0.380158	0.9287	11/40/57	19/59/37	0.003486	0.552	0.3722	0.8187	82/268/249	88/258/194	0.002341	0.7858	0.6727	0.9179	C	0.113957	0.653	21/357/1457	27/370/1379	0.1596	0.901	0.7792	1.042	0.001816	0.8448	0.7598	0.9393
rs10484059	14	C14orf177	G	0.0425812	0.6471	0/7/101	2/17/96	0.01391	0.3333	0.1387	0.8009	0/41/558	2/52/486	0.002372	0.5671	0.392	0.8205	G	0.107726	0.396	30/327/1478	25/341/1410	0.5208	0.9524	0.8208	1.105	0.08037	0.8846	0.7709	1.015
rs10517859	4	SRD5A2L2	C	0.348418	0.624	19/54/34	11/51/52	0.0163	1.601	1.086	2.36	89/265/245	54/242/243	0.002436	1.277	1.09	1.495	C	0.112725	1	26/382/1429	20/341/1417	0.1433	1.115	0.9637	1.291	0.001676	1.187	1.067	1.322
rs9306509	22	LOC388915	A	0.209251	0.481	7/34/63	4/22/87	0.01223	1.96	1.187	3.237	38/196/366	22/159/354	0.002613	1.335	1.106	1.612	A	0.170911	0.9313	56/540/1239	48/487/1243	0.1269	1.1	0.9732	1.244	0.003249	1.167	1.053	1.293
rs2181139	9	ALDH1B1	A	0.249557	0.6622	2/34/70	4/52/59	0.02714	0.6188	0.3914	0.9783	36/200/358	37/217/280	0.002691	0.7639	0.6406	0.9109	A	0.232143	0.3577	94/650/1092	106/627/1043	0.4265	0.9566	0.8576	1.067	0.02335	0.8983	0.8187	0.9856
rs502131	18	BRUNOL4	A	0.0733099	0.1287	1/19/87	0/8/107	0.007056	3.019	1.308	6.972	7/87/505	4/58/478	0.002717	1.573	1.167	2.12	A	0.145528	0.8486	32/471/1332	36/444/1296	0.9339	1.006	0.8822	1.146	0.1988	1.081	0.9597	1.219
rs9899503	17	ACCN1	G	0.0636523	0.6605	0/27/81	0/11/104	0.002187	2.844	1.374	5.888	4/79/516	2/54/484	0.003033	1.587	1.166	2.16	G	0.153868	0.4707	38/451/1306	48/447/1187	0.08601	0.8921	0.7831	1.016	0.7122	0.9778	0.8677	1.102
rs4085896	13	MTIF3	G	0.307048	0.4934	4/36/68	12/47/56	0.01246	0.5729	0.3714	0.8837	46/253/301	54/244/237	0.003153	0.7802	0.6617	0.9201	G	0.0390149	0.005388	3/135/1699	8/125/1644	0.8132	0.9717	0.7655	1.233	0.009587	0.8362	0.7303	0.9575
rs2024787	6	RUNX2	A	0.212028	0.904	2/32/74	9/44/62	0.008927	0.5419	0.3416	0.8597	25/184/390	29/191/320	0.003213	0.7586	0.6312	0.9118	A	0.169803	0.4121	49/505/1282	60/504/1213	0.1951	0.922	0.8155	1.043	0.006778	0.8685	0.7842	0.9619
rs10491876	9	TUSC1	A	0.289938	0.1603	6/48/54	20/47/48	0.02666	0.6322	0.4239	0.9427	42/239/317	59/216/260	0.003238	0.7803	0.6614	0.9205	A	0.12046	0.41	26/413/1396	19/366/1387	0.09415	1.129	0.9794	1.301	0.5085	0.9644	0.8662	1.074
rs1983191	9	DMRT2	G	0.404741	0.3798	11/48/49	27/55/33	0.001549	0.5322	0.3622	0.7821	86/292/221	102/254/184	0.003322	0.795	0.682	0.9267	G	0.408324	0.118	291/900/646	320/831/628	0.3869	0.9595	0.8736	1.054	0.02289	0.9114	0.8413	0.9873
rs10490595	2	CREB1	G	0.246046	1	11/50/47	4/37/74	0.0009112	2.056	1.335	3.165	36/240/322	28/192/320	0.003336	1.298	1.09	1.546	G	0.447703	0.388	352/944/539	345/898/536	0.8019	1.012	0.9223	1.11	0.1127	1.068	0.9845	1.16
rs10502875	18	ST8SIA5	A	0.343723	0.6968	23/60/25	10/49/56	2.973e-05	2.248	1.525	3.315	78/271/250	61/234/245	0.003378	1.265	1.081	1.481	A	0.0730493	0.4816	10/251/1575	11/235/1532	0.8056	1.023	0.8564	1.221	0.01845	1.152	1.024	1.296
rs10516402	4	KCNIP4	G	0.31239	0.2087	6/36/66	11/53/51	0.01422	0.5905	0.3868	0.9014	41/268/289	67/227/246	0.003392	0.7834	0.6653	0.9224	A	0.492667	0.6017	458/902/476	433/877/468	0.663	1.021	0.9308	1.119	0.07073	0.9287	0.857	1.006
rs4660918	1	C1orf190	G	0.199033	0.4685	4/42/62	3/26/86	0.01119	1.864	1.143	3.04	31/196/371	20/155/365	0.003499	1.328	1.097	1.607	G	0.26131	0.5773	126/715/992	123/670/977	0.6352	1.026	0.9234	1.139	0.06553	1.09	0.9944	1.195
rs868745	4	KCNIP4	A	0.492511	0.6654	17/50/41	24/64/27	0.03352	0.6705	0.4601	0.9769	126/312/162	146/262/127	0.003515	0.7986	0.6866	0.9288	T	0.399197	0.05186	304/887/644	291/806/679	0.1502	1.072	0.9753	1.177	0.005658	1.119	1.033	1.213
rs722760	2	CREB1	A	0.24583	1	11/50/47	4/37/74	0.0009112	2.056	1.335	3.165	36/240/323	28/192/320	0.003569	1.296	1.088	1.543	A	0.4553	0.4441	377/919/540	376/865/536	0.9448	1.003	0.9145	1.101	0.1566	1.061	0.9776	1.151
rs722761	2	CREB1	G	0.246262	1	11/50/47	4/37/74	0.0009112	2.056	1.335	3.165	36/240/322	28/192/319	0.003587	1.296	1.088	1.543	G	0.455137	0.4734	376/919/540	375/866/535	0.9638	1.002	0.9135	1.099	0.1628	1.06	0.9767	1.15
rs2974574	5	GRAMD3	C	0.0101411	1	0/1/107	0/7/108	0.03836	0.1482	0.01808	1.214	0/7/593	0/16/518	0.003616	0.3178	0.1412	0.715	C	0.292636	0.6847	157/781/899	150/719/906	0.2981	1.055	0.9535	1.168	0.5453	1.031	0.933	1.14
rs10497385	2	ITGA6	C	0.234622	0.4934	5/31/72	12/49/54	0.002682	0.5039	0.3248	0.7816	24/215/360	37/197/305	0.003624	0.7693	0.6446	0.9182	C	0.0769657	1	10/253/1573	11/261/1504	0.3877	0.9265	0.7792	1.102	0.008226	0.8466	0.7481	0.958
rs1107251	3	PDZRN3	A	0.186508	0.3528	1/30/77	9/36/70	0.02366	0.5668	0.3495	0.9194	18/168/414	26/167/341	0.003724	0.7513	0.6192	0.9116	A	0.0586445	0.4028	3/205/1628	4/205/1570	0.6588	0.9567	0.7862	1.164	0.01765	0.8466	0.7378	0.9715
rs1882074	7	ELMO1	G	0.023348	1	0/7/101	0/1/114	0.02432	7.67	0.9358	62.86	2/32/566	0/17/518	0.00397	2.209	1.269	3.845	G	0.109635	0.3944	27/348/1461	25/340/1411	0.9647	0.9967	0.8599	1.155	0.4463	1.057	0.9169	1.218
rs967588	6	RUNX2	A	0.212028	0.904	2/33/72	9/44/62	0.01443	0.5664	0.3581	0.896	25/184/390	29/191/320	0.004035	0.7638	0.6356	0.9179	A	0.169388	0.3673	49/503/1284	60/503/1214	0.1849	0.9202	0.8137	1.041	0.007041	0.869	0.7846	0.9625
rs401443	16	CDH13	A	0.341711	0.4565	9/39/60	20/43/52	0.0394	0.6349	0.4235	0.9519	68/249/282	75/240/220	0.004236	0.7924	0.6755	0.9294	A	0.360872	0.4442	228/834/770	250/809/710	0.1111	0.9248	0.8399	1.018	0.004622	0.8878	0.8176	0.964
rs2070527	21	ERG	A	0.360352	0.2337	8/46/53	22/48/45	0.01811	0.6118	0.4118	0.9091	68/273/259	85/239/211	0.004267	0.7951	0.6794	0.9306	A	0.281224	0.2003	145/728/962	133/747/896	0.4708	0.9629	0.869	1.067	0.02924	0.9089	0.8341	0.9904
rs2189972	7	N/A	A	0.440737	0.5445	14/55/39	35/46/33	0.01118	0.6025	0.413	0.879	104/297/198	119/261/160	0.004454	0.8027	0.6898	0.934	G	0.219424	0.0007939	83/625/1129	114/567/1096	0.3865	0.952	0.8516	1.064	0.3216	1.046	0.9566	1.145
rs1552418	6	RIMS1	C	0.496049	0.1221	10/62/29	37/49/23	0.0008372	0.5278	0.3581	0.7779	145/284/170	152/252/136	0.004492	0.8033	0.6906	0.9345	G	0.311514	0.08803	184/766/885	191/735/852	0.6441	0.9768	0.8842	1.079	0.2416	1.051	0.9671	1.142
rs1154273	3	CCDC80	A	0.250658	0.3365	13/46/49	1/45/69	0.001654	1.947	1.27	2.985	41/236/322	25/203/312	0.004668	1.284	1.079	1.528	C	0.483532	0.6352	420/930/486	413/898/466	0.7923	0.9877	0.9006	1.083	0.1183	1.067	0.9836	1.158
rs9295740	6	HIST1H2BL	A	0.153034	0.04718	0/25/80	2/39/74	0.0366	0.5877	0.3448	1.002	12/140/446	9/166/364	0.004731	0.7393	0.5993	0.912	A	0.14946	0.264	42/463/1331	46/441/1290	0.9109	0.9926	0.8722	1.13	0.1122	0.9148	0.8195	1.021
rs2753369	1	CLCA4	C	0.145374	0.5232	3/18/86	1/41/73	0.02494	0.5493	0.3205	0.9414	6/145/449	16/141/378	0.005115	0.737	0.5951	0.9128	C	0.495012	0.7041	463/903/471	433/878/461	0.6411	1.022	0.9321	1.121	0.5053	0.9716	0.8928	1.057
rs10491697	9	SMARCA2	G	0.349164	0.07922	10/42/56	20/53/42	0.01158	0.5931	0.3994	0.8806	57/282/259	83/232/224	0.005244	0.7986	0.6819	0.9353	G	0.204206	0.8837	78/596/1161	72/580/1127	0.8591	1.01	0.9012	1.133	0.1293	0.9309	0.8486	1.021
rs9322676	6	GRIK2	A	0.0976253	0.1293	01/08/99	1/22/92	0.0239	0.4167	0.1944	0.8932	3/96/499	3/114/422	0.005251	0.6916	0.5333	0.8967	A	0.0161781	1	1/59/1777	0/56/1723	0.7734	1.055	0.7319	1.521	0.03459	0.7968	0.6453	0.984
rs10503905	8	NRG1	A	0.197542	0.3734	6/25/77	7/49/59	0.01112	0.5479	0.3468	0.8658	24/171/404	28/175/337	0.005443	0.7665	0.6353	0.9247	A	0.0448629	1	3/164/1668	3/148/1625	0.534	1.073	0.8587	1.342	0.08253	0.8809	0.7633	1.017
rs1354151	3	IGSF11	G	0.360989	0.149	21/53/34	12/52/51	0.01782	1.591	1.083	2.336	92/271/236	54/255/225	0.005544	1.249	1.067	1.461	A	0.480088	0.8869	425/896/516	417/892/470	0.3993	0.9611	0.8764	1.054	0.03301	1.09	1.007	1.181
rs6137130	20	C20orf74	G	0.167691	0.6659	3/23/82	5/42/68	0.01278	0.5309	0.3225	0.8739	17/150/432	16/166/358	0.005612	0.7533	0.6163	0.9207	G	0.0622407	0.5467	15/195/1627	5/215/1558	0.7352	0.9676	0.7995	1.171	0.03001	0.8583	0.7475	0.9854
rs413114	19	N/A	G	0.369393	0.1554	16/53/39	8/47/60	0.007017	1.72	1.155	2.561	86/291/221	58/261/220	0.005838	1.247	1.066	1.458	G	0.340205	0.7945	198/819/820	215/814/748	0.07787	0.9162	0.8312	1.01	0.9871	0.9993	0.9201	1.085
rs2058995	7	STK31	C	0.163428	0.1881	2/27/79	2/46/67	0.03291	0.6032	0.3685	0.9874	17/143/438	22/149/363	0.005849	0.752	0.6139	0.9212	C	0.260653	0.3546	124/714/998	127/668/983	0.8025	1.013	0.9124	1.126	0.2996	0.9519	0.8672	1.045
rs378451	19	N/A	G	0.369508	0.1314	16/53/39	8/47/60	0.007017	1.72	1.155	2.561	86/291/221	58/262/220	0.006061	1.245	1.065	1.457	G	0.34057	0.8759	198/819/820	217/814/748	0.06745	0.9132	0.8285	1.007	0.9375	0.9967	0.9177	1.082
rs241239	1	AJAP1	G	0.0105727	1	0/10/95	0/1/113	0.003425	11.35	1.44	89.44	0/16/584	0/8/527	0.006128	2.737	1.285	5.826	G	0.284154	0.8122	162/751/924	137/706/936	0.1106	1.087	0.9811	1.204	0.04407	1.109	1.003	1.228
rs10504038	8	ZMAT4	G	0.443122	0.1313	32/45/31	19/55/41	0.04217	1.501	1.032	2.183	131/294/175	103/243/188	0.006147	1.236	1.062	1.439	A	0.391027	0.1205	289/876/670	280/810/686	0.3624	1.045	0.9506	1.149	0.4996	0.9728	0.8978	1.054
rs10498202	2	N/A	C	0.162257	0.2326	6/36/63	1/28/86	0.007173	1.975	1.197	3.26	16/178/405	15/128/392	0.006187	1.33	1.084	1.633	C	0.295732	1	179/734/918	153/736/888	0.6483	1.024	0.9253	1.133	0.1018	1.079	0.9851	1.181
rs831460	11	NAV2	G	0.142731	0.4358	4/32/71	2/20/93	0.01575	1.973	1.144	3.402	18/151/431	11/115/409	0.006308	1.353	1.088	1.681	G	0.181831	0.6848	59/565/1213	53/526/1200	0.3547	1.058	0.9388	1.193	0.03373	1.12	1.009	1.244
rs10495455	1	FMN2	A	0.0443371	0.3874	0/4/104	1/16/98	0.004371	0.2222	0.07397	0.6676	1/43/555	0/56/484	0.006368	0.5997	0.4143	0.8682	A	0.213001	1	80/605/1152	84/607/1087	0.3099	0.9434	0.8429	1.056	0.07606	0.9073	0.8148	1.01
rs10512292	9	N/A	G	0.135563	1	2/36/70	0/21/94	0.002609	2.262	1.286	3.98	12/152/434	8/116/414	0.006401	1.36	1.089	1.698	G	0.022419	1	1/84/1752	0/76/1700	0.5623	1.097	0.8026	1.498	0.01044	1.266	1.056	1.516
rs10511943	9	FRMPD1	A	0.0534452	0.2688	0/18/90	0/7/108	0.01233	2.896	1.185	7.079	1/72/525	2/43/489	0.006513	1.605	1.138	2.264	A	0.243916	0.9485	114/676/1047	103/654/1022	0.686	1.022	0.9183	1.138	0.2142	1.067	0.9632	1.182
rs9319943	18	GRP	G	0.18086	0.1747	2/23/81	4/41/70	0.01615	0.5391	0.3229	0.9	13/173/413	26/161/353	0.006661	0.7619	0.6259	0.9274	G	0.197645	0.1279	73/595/1167	56/574/1145	0.3695	1.055	0.9391	1.184	0.559	0.9707	0.8786	1.072
rs1329710	6	SUPT3H	A	0.256388	0.7449	6/34/68	11/50/54	0.01842	0.5938	0.3868	0.9116	38/212/350	42/210/283	0.006799	0.7883	0.6635	0.9366	A	0.476303	0.9241	432/913/488	389/882/504	0.1511	1.07	0.9756	1.174	0.998	1	0.9219	1.085
rs2456923	6	RP3-402H5.2	A	0.325285	1	17/49/42	5/46/64	0.001391	1.939	1.29	2.914	73/261/265	51/232/257	0.006816	1.249	1.063	1.467	A	0.43468	0.4399	358/881/597	327/890/560	0.9664	1.002	0.913	1.1	0.1644	1.059	0.9769	1.148
rs7981602	13	STARD13	C	0.172109	0.04751	1/43/63	0/31/84	0.02017	1.709	1.035	2.822	24/176/398	19/128/388	0.00686	1.32	1.079	1.614	C	0.350416	0.098	197/869/767	242/783/752	0.3045	0.9506	0.8629	1.047	0.8276	1.01	0.9255	1.102
rs7871948	9	FRMPD1	G	0.0526778	0.2645	0/18/90	0/7/108	0.01233	2.896	1.185	7.079	1/71/527	2/43/495	0.007005	1.6	1.133	2.258	G	0.244398	1	115/676/1046	104/653/1021	0.6777	1.023	0.9189	1.139	0.2135	1.067	0.9633	1.182
rs10498989	6	MANEA	A	0.431718	0.6011	21/48/39	26/66/23	0.03872	0.678	0.4663	0.9856	94/306/200	107/272/156	0.007023	0.8114	0.697	0.9446	G	0.335134	0.1952	217/826/793	177/805/791	0.138	1.077	0.9765	1.188	0.007111	1.12	1.031	1.215
rs10511154	3	N/A	G	0.155644	0.1487	2/43/63	1/28/84	0.01237	1.817	1.1	3.002	16/171/413	6/138/390	0.007038	1.331	1.08	1.639	G	0.370745	0.4489	252/837/746	244/850/684	0.3413	0.9547	0.8678	1.05	0.792	1.012	0.9278	1.103
rs9296453	6	SUPT3H	G	0.255712	0.1584	6/34/67	11/52/52	0.0121	0.5772	0.3764	0.8853	39/209/350	47/201/292	0.007142	0.7897	0.6648	0.938	A	0.403681	0.4942	299/844/694	299/877/600	0.05087	0.9106	0.8288	1	0.66	0.9817	0.904	1.066
rs1758734	9	TUSC1	A	0.431898	0.132	31/52/25	21/52/42	0.01455	1.617	1.112	2.352	122/294/182	83/279/178	0.007241	1.231	1.058	1.433	G	0.456269	0.924	359/934/544	382/881/513	0.2415	0.9462	0.8625	1.038	0.01728	0.9085	0.8394	0.9832
rs6837953	4	KIAA1727	A	0.0847234	0.5221	1/19/83	0/7/105	0.003096	3.519	1.463	8.463	6/101/492	4/72/464	0.007296	1.464	1.106	1.938	A	0.0913993	0.5521	13/323/1501	11/290/1478	0.2726	1.094	0.9319	1.284	0.02268	1.175	1.023	1.35
rs2600306	3	CNTN4	A	0.148506	0.2674	4/31/72	1/18/96	0.003791	2.34	1.317	4.159	18/156/425	13/120/406	0.007351	1.34	1.081	1.662	A	0.405402	0.658	298/892/645	287/865/623	0.9715	1.002	0.9118	1.1	0.2761	1.049	0.9625	1.143
rs4422737	8	NRG1	G	0.489464	0.05808	36/23/47	22/25/68	0.009336	1.895	1.282	2.801	137/294/168	127/293/120	0.007359	1.23	1.057	1.431	G	0.401689	0.2766	306/872/655	271/875/632	0.5932	1.026	0.9338	1.127	0.3419	0.962	0.8882	1.042
rs10494752	1	ZBTB41	G	0.266462	0.09028	5/27/76	12/43/60	0.004692	0.5029	0.3193	0.7919	44/214/341	51/203/286	0.007533	0.7917	0.667	0.9398	A	0.48617	0.04629	428/863/475	440/846/491	0.9118	1.005	0.9158	1.104	0.1756	0.9451	0.8708	1.026
rs2806694	9	INVS	G	0.179104	0.2769	7/35/66	3/23/89	0.007568	2.034	1.23	3.363	23/184/392	18/142/380	0.007577	1.308	1.073	1.594	G	0.372508	0.2008	261/871/703	224/850/703	0.2122	1.063	0.9659	1.169	0.02141	1.106	1.015	1.205
rs1329716	6	SUPT3H	G	0.268657	0.5981	7/34/67	12/52/51	0.0124	0.5789	0.3795	0.8832	43/217/339	47/215/278	0.007603	0.794	0.6702	0.9406	A	0.419087	0.5946	318/867/652	322/883/573	0.08377	0.9208	0.8387	1.011	0.808	1.01	0.9309	1.096
rs781354	14	KIAA1344	A	0.239629	0.2586	4/48/56	3/32/80	0.01125	1.768	1.114	2.808	48/210/341	31/175/328	0.007648	1.275	1.066	1.525	A	0.371713	0.9181	266/871/697	230/823/726	0.05597	1.098	0.9976	1.208	0.003094	1.135	1.044	1.235
rs2286503	7	TOMM7	G	0.364794	0.7172	8/52/48	24/48/43	0.02737	0.6413	0.4348	0.9461	75/265/259	82/252/206	0.007717	0.8087	0.6917	0.9455	A	0.397234	0.04725	285/898/653	297/810/672	0.6314	1.023	0.9313	1.125	0.07811	1.075	0.9919	1.166
rs1321687	1	CLCA4	A	0.144366	0.4256	3/19/86	1/41/73	0.03274	0.5692	0.3342	0.9696	6/144/447	16/140/383	0.008166	0.7494	0.605	0.9283	A	0.494186	0.5062	462/903/471	435/873/468	0.5744	1.027	0.9363	1.126	0.6055	0.9779	0.8986	1.064
rs7554230	1	N/A	G	0.413521	0.4837	13/55/38	32/52/31	0.01052	0.6077	0.416	0.8876	95/285/219	105/257/178	0.008362	0.8144	0.6991	0.9487	A	0.392241	0.1669	275/865/661	271/773/635	0.9541	1.003	0.9107	1.104	0.1344	1.064	0.9809	1.154
rs10520562	4	N/A	G	0.102283	0.3826	0/13/95	2/31/82	0.001492	0.3568	0.1833	0.6946	3/106/490	9/103/428	0.008784	0.7177	0.5597	0.9203	G	0.0452407	0.4274	2/158/1677	5/155/1617	0.6428	0.9489	0.76	1.185	0.03525	0.8375	0.7099	0.988
rs982677	2	N/A	C	0.3163	1	17/49/41	9/45/60	0.01449	1.659	1.113	2.475	67/265/268	47/225/263	0.008786	1.242	1.056	1.461	C	0.313071	0.5834	182/774/877	172/779/827	0.6293	0.9758	0.8834	1.078	0.3408	1.042	0.9574	1.134
rs10517988	4	N/A	A	0.04741	1	2/15/86	0/5/106	0.003044	4.41	1.615	12.04	2/60/537	0/44/496	0.008857	1.608	1.122	2.305	A	0.00554631	1	0/20/1814	0/20/1752	#N/A	#N/A	#N/A	#N/A	#N/A	#N/A	#N/A	#N/A
rs179194	5	HSD17B4	A	0.467076	0.3445	14/51/43	40/40/35	0.00224	0.5286	0.3619	0.7721	122/299/178	120/281/139	0.009051	0.8182	0.7037	0.9514	A	0.329552	0.7448	197/841/798	188/771/819	0.2173	1.064	0.9643	1.173	0.7043	0.9842	0.9066	1.069
rs1585459	9	SYK	G	0.181778	0.6424	7/42/59	5/28/82	0.0179	1.768	1.114	2.808	19/195/383	13/154/372	0.009158	1.294	1.066	1.572	G	0.00207584	1	1/10/1826	0/3/1773	#N/A	#N/A	#N/A	#N/A	#N/A	#N/A	#N/A	#N/A
rs2175379	9	ADFP	A	0.433275	0.5428	13/53/42	28/62/25	0.001353	0.5473	0.3747	0.7994	104/294/201	105/275/160	0.009607	0.8185	0.7033	0.9526	A	0.262254	0.0504	127/703/1005	140/657/979	0.7611	0.9839	0.8859	1.093	0.08655	0.9274	0.8508	1.011
rs10511750	9	TUSC1	A	0.296313	0.6699	22/35/51	9/37/68	0.01001	1.814	1.203	2.735	56/260/283	40/223/277	0.009656	1.243	1.054	1.466	A	0.447871	0.7733	376/913/548	345/884/550	0.3453	1.046	0.9531	1.147	0.038	1.089	1.005	1.181
rs1554027	3	N/A	G	0.155947	0.2158	2/43/63	1/28/86	0.009696	1.854	1.123	3.062	16/170/414	7/138/390	0.009769	1.314	1.068	1.618	G	0.370981	0.4793	247/822/729	244/850/685	0.3823	0.9581	0.8704	1.055	0.7722	1.013	0.9286	1.105
rs9308990	2	CRIM1	G	0.27173	0.246	4/39/65	16/48/51	0.002851	0.5214	0.3419	0.7952	37/236/326	50/209/281	0.009779	0.8008	0.6765	0.9479	G	0.134765	0.6246	35/401/1397	38/426/1313	0.1166	0.8974	0.7839	1.027	0.004298	0.8576	0.7718	0.953
rs10498315	14	NPAS3	G	0.466431	0.9312	20/52/36	34/54/27	0.03101	0.6568	0.4519	0.9546	116/304/178	127/266/141	0.009839	0.8195	0.7044	0.9532	G	0.283896	0.3787	145/763/929	148/703/926	0.5874	1.029	0.9287	1.14	0.3094	0.957	0.8794	1.042
rs2296554	9	FRMPD1	G	0.0524691	0.2681	0/18/90	0/7/108	0.01233	2.896	1.185	7.079	0/72/527	2/43/490	0.009947	1.569	1.11	2.216	G	0.243636	0.897	114/676/1047	102/653/1022	0.6449	1.026	0.9211	1.142	0.2119	1.067	0.9635	1.182
rs1605057	4	ANP32C	G	0.361552	0.3365	14/60/34	11/47/57	0.01479	1.604	1.085	2.373	83/288/229	68/230/236	0.01015	1.229	1.05	1.438	A	0.258176	0.4634	118/692/1023	129/677/969	0.3224	0.9481	0.8532	1.054	0.02391	0.904	0.8283	0.9868
rs983078	9	TUSC1	C	0.34899	0.3341	17/62/29	12/45/58	0.001351	1.867	1.265	2.755	80/274/245	55/251/234	0.01019	1.229	1.05	1.439	C	0.465541	0.6327	416/907/513	366/893/518	0.1589	1.069	0.9743	1.172	0.01233	1.107	1.022	1.199
rs4673372	2	CREB1	A	0.243375	1	10/49/48	4/38/72	0.003466	1.883	1.222	2.901	34/237/324	28/190/319	0.01033	1.258	1.055	1.5	A	0.347453	0.5296	227/828/780	218/792/767	0.7304	1.017	0.9233	1.121	0.1242	1.069	0.9819	1.163
rs1356612	3	DLG1	A	0.242077	0.6512	2/34/71	10/51/54	0.001102	0.4835	0.3088	0.7572	34/207/356	37/201/301	0.01046	0.795	0.6668	0.9477	A	0.238649	0.8414	104/694/1036	93/636/1049	0.1489	1.083	0.9719	1.207	0.9273	0.9957	0.9081	1.092
rs9309530	2	N/A	A	0.315975	1	18/48/42	9/47/59	0.01985	1.615	1.087	2.401	66/265/267	47/225/263	0.01072	1.235	1.05	1.452	A	0.314938	0.4435	189/773/874	171/784/824	0.7929	0.9868	0.8935	1.09	0.2715	1.049	0.9635	1.141
rs10493669	1	N/A	A	0.146309	0.8738	0/25/82	8/28/79	0.03819	0.5592	0.3288	0.9509	11/138/450	13/147/379	0.01091	0.7589	0.6136	0.9387	A	0.06934	0.4706	11/223/1581	11/231/1534	0.5263	0.9428	0.7858	1.131	0.03309	0.8606	0.7495	0.9881
rs964331	8	ADAMDEC1	A	0.340211	0.201	28/38/42	10/53/52	0.01562	1.657	1.126	2.439	76/274/249	63/223/254	0.01094	1.228	1.048	1.439	A	0.129148	0.4232	26/393/1418	29/431/1319	0.03821	0.8646	0.7535	0.9922	0.9133	1.006	0.9067	1.116
rs840970	2	FLJ16124	A	0.302736	0.3949	11/46/51	10/32/73	0.04511	1.573	1.032	2.398	60/263/276	47/209/278	0.01102	1.239	1.05	1.462	A	0.387275	0.8817	269/859/708	278/847/654	0.2174	0.9422	0.857	1.036	0.8298	1.009	0.9295	1.095
rs4800876	18	CDH2	A	0.256828	0.2312	2/34/72	8/46/61	0.01606	0.5785	0.3668	0.9122	48/194/358	34/225/276	0.01122	0.7987	0.6713	0.9503	A	0.271733	0.7182	139/726/969	126/707/945	0.7123	1.02	0.9192	1.131	0.3324	0.957	0.8755	1.046
rs973968	14	FLJ43390	G	0.137961	0.3235	1/36/71	1/20/94	0.009699	2.018	1.151	3.54	13/153/433	11/113/415	0.01154	1.327	1.065	1.655	G	0.1928	0.818	70/570/1192	63/551/1151	0.8087	1.015	0.9024	1.141	0.1668	1.076	0.97	1.193
rs1539682	9	MLLT3	A	0.475417	0.931	38/45/25	21/53/41	0.003325	1.81	1.243	2.635	148/290/161	115/267/158	0.01168	1.214	1.044	1.411	C	0.140742	0.553	44/434/1357	31/433/1314	0.7175	1.025	0.8975	1.17	0.1648	0.932	0.8438	1.029
rs10499856	7	CD36	G	0.0438982	0.02698	01/10/96	0/3/112	0.01695	4.495	1.251	16.16	4/53/542	3/33/504	0.01192	1.633	1.109	2.403	G	0.000692137	1	0/3/1833	0/2/1774	#N/A	#N/A	#N/A	#N/A	#N/A	#N/A	#N/A	#N/A
rs797910	1	GLIS1	G	0.148376	0.8554	6/36/66	4/20/91	0.007472	2.061	1.239	3.429	10/170/419	9/130/401	0.01226	1.308	1.059	1.616	G	0.044175	0.0007976	14/127/1681	11/140/1615	0.4953	0.9246	0.738	1.158	0.1718	1.113	0.9545	1.297
rs400477	6	FNDC1	C	0.262973	0.7474	9/34/65	22/39/54	0.01264	0.5616	0.372	0.8478	42/215/341	43/213/283	0.01239	0.8054	0.6796	0.9543	C	0.0939142	0.6791	17/308/1512	14/309/1455	0.8123	0.981	0.8376	1.149	0.05953	0.8949	0.7972	1.005
rs2273061	20	JAG1	G	0.283582	0.8267	11/52/33	6/46/60	0.003819	1.795	1.183	2.723	49/258/292	40/210/290	0.01245	1.237	1.047	1.463	A	0.42956	0.9236	317/888/631	353/876/548	0.008316	0.8821	0.8036	0.9682	0.0004397	1.157	1.067	1.255
rs1158279	9	C9orf82	G	0.0127305	1	0/0/107	0/9/106	0.003134	0	0	nan	0/12/587	0/17/523	0.01306	0.4246	0.2125	0.8484	G	0.0243632	1	2/91/1744	0/81/1694	0.3979	1.138	0.8431	1.536	0.7715	0.9606	0.7325	1.26
rs6663269	1	PLXNA2	C	0.290308	0.4465	16/51/41	8/50/57	0.02802	1.551	1.044	2.304	46/275/279	36/220/279	0.01321	1.232	1.044	1.454	C	0.0457815	0.1773	4/159/1674	1/162/1615	0.9062	0.9868	0.7916	1.23	0.05689	1.137	0.9962	1.298
rs2867469	19	ZNF536	G	0.313433	0.3802	7/48/53	16/62/37	0.004896	0.5825	0.3924	0.8646	61/237/301	63/229/248	0.01342	0.8159	0.6943	0.9588	G	0.331903	0.8314	201/805/829	197/796/783	0.5741	0.9723	0.8816	1.072	0.07894	0.9277	0.8532	1.009
rs9323804	14	FLRT2	A	0.325285	0.633	11/41/56	19/53/43	0.02549	0.629	0.4238	0.9335	63/245/291	66/238/236	0.01342	0.8171	0.6962	0.959	A	0.431416	0.3611	316/920/601	355/858/566	0.1131	0.9275	0.845	1.018	0.009365	0.8988	0.8293	0.9741
rs1741949	3	DLG1	G	0.26734	0.9155	4/35/69	10/53/52	0.003936	0.5346	0.3462	0.8253	38/229/332	42/220/278	0.01354	0.8071	0.6808	0.9569	G	0.370227	1	245/901/690	232/821/725	0.1307	1.076	0.9784	1.184	0.8961	1.006	0.9253	1.093
rs167345	5	MEF2C	G	0.31261	0.7695	14/32/62	17/56/42	0.01637	0.5983	0.4017	0.8912	53/252/295	56/239/239	0.01385	0.8159	0.6939	0.9595	G	0.296758	0.4675	142/772/918	159/768/850	0.1125	0.9216	0.8331	1.019	0.007544	0.8897	0.8167	0.9694
rs207098	6	N/A	A	0.206503	0.8915	8/44/56	3/29/83	0.001373	2.143	1.343	3.418	33/193/372	21/169/350	0.01386	1.262	1.048	1.521	A	0.0868603	0.4772	9/284/1544	12/302/1464	0.1605	0.8893	0.7549	1.048	0.5778	1.035	0.9159	1.17
rs7863451	9	GARNL3	A	0.0867841	0.04698	2/13/93	1/31/83	0.03098	0.51	0.2751	0.9455	3/87/510	1/102/432	0.01414	0.7195	0.5528	0.9364	A	0.383679	0.1087	266/876/695	246/874/658	0.9209	0.9952	0.9052	1.094	0.3631	0.9595	0.8777	1.049
rs965123	8	N/A	A	0.165641	0.1873	5/39/64	3/21/91	0.002692	2.206	1.321	3.683	17/176/406	17/133/389	0.01441	1.288	1.051	1.578	A	0.348795	0.006851	237/845/752	177/846/754	0.05224	1.101	0.9991	1.213	0.004772	1.134	1.039	1.238
rs10513854	3	IL1RAP	A	0.0583845	1	2/16/89	0/9/106	0.02574	2.532	1.126	5.691	2/75/522	1/52/487	0.01447	1.495	1.08	2.069	A	0.123997	0.7405	34/393/1409	28/379/1370	0.6822	1.03	0.8952	1.184	0.1749	1.093	0.9613	1.242
rs1275643	12	N/A	A	0.283201	0.8376	7/29/72	9/50/56	0.02156	0.5921	0.3822	0.9175	44/233/321	47/229/263	0.01465	0.8111	0.6855	0.9596	A	0.449045	0.2702	380/882/574	349/903/523	0.7532	0.9852	0.8979	1.081	0.143	0.9411	0.8677	1.021
rs207097	6	N/A	A	0.206684	0.8916	8/44/56	3/29/83	0.001373	2.143	1.343	3.418	33/193/372	21/169/349	0.01466	1.26	1.046	1.518	A	0.0864317	0.5644	9/283/1541	12/298/1461	0.1939	0.8967	0.7607	1.057	0.5329	1.04	0.9196	1.176
rs571770	6	N/A	C	0.473661	0.1025	18/50/40	31/55/29	0.02227	0.6389	0.4389	0.9301	128/292/179	140/251/149	0.01466	0.8289	0.7129	0.9638	C	0.292717	0.8192	153/763/919	156/733/887	0.7867	0.9861	0.891	1.091	0.1121	0.9341	0.8588	1.016
rs3820689	1	RGL1	G	0.284271	0.6818	6/40/61	14/52/49	0.01617	0.6019	0.3979	0.9103	44/235/319	46/232/262	0.01514	0.8136	0.6888	0.961	G	0.468318	0.8115	400/937/500	379/890/508	0.4413	1.037	0.9454	1.137	0.6148	0.9795	0.9035	1.062
rs4053639	6	ACY1L2	G	0.229148	0.899	8/50/50	2/39/74	0.002383	1.913	1.232	2.971	28/232/339	26/182/332	0.01524	1.247	1.043	1.492	G	0.271381	0.7167	140/729/968	124/704/948	0.5229	1.034	0.9325	1.147	0.07724	1.084	0.9912	1.186
rs10492206	12	DYRK2	G	0.369183	0.1873	23/53/32	13/51/51	0.008375	1.681	1.146	2.466	74/311/214	60/262/218	0.01564	1.211	1.037	1.416	A	0.343577	0.6746	208/840/787	207/812/758	0.8091	0.9881	0.8966	1.089	0.1368	0.9394	0.8651	1.02
rs10520565	15	CPEB1	A	0.214034	0.2783	6/38/61	1/33/81	0.02026	1.741	1.077	2.813	38/197/365	25/162/346	0.01567	1.257	1.044	1.514	A	0.136037	1	32/424/1380	34/427/1316	0.4501	0.9494	0.8299	1.086	0.4349	1.044	0.9366	1.164
rs17622017	1	N/A	A	0.0280948	1	0/13/95	0/1/112	0.0006686	14.41	1.868	111.1	0/38/561	0/26/514	0.01575	1.767	1.104	2.827	A	0.106886	0.8089	21/341/1475	20/350/1409	0.47	0.9466	0.8154	1.099	0.9538	1.004	0.8716	1.157
rs633082	9	N/A	G	0.307319	0.5544	7/46/55	14/57/44	0.03361	0.6561	0.4396	0.9792	44/262/294	53/241/240	0.01594	0.8185	0.6954	0.9633	G	0.287216	0.9092	143/743/951	153/741/883	0.1649	0.9303	0.8401	1.03	0.0149	0.8983	0.8239	0.9793
rs2597881	4	C4orf32	A	0.366079	1	19/49/40	10/47/58	0.01564	1.641	1.107	2.432	94/269/237	65/244/226	0.01607	1.212	1.036	1.419	A	0.351467	0.4989	227/836/772	226/797/754	0.9992	1	0.908	1.101	0.2046	1.055	0.9714	1.145
rs7564654	2	ITGA6	G	0.480668	0.388	31/50/27	18/56/41	0.01392	1.615	1.11	2.351	136/321/141	111/279/150	0.01611	1.203	1.035	1.399	A	0.257819	0.7574	118/706/1012	122/677/978	0.8052	0.9868	0.8881	1.097	0.1123	0.9325	0.8553	1.017
rs303212	10	IFIT1	A	0.335393	0.1944	17/43/48	5/49/61	0.02373	1.606	1.069	2.41	76/268/255	47/246/241	0.01646	1.217	1.036	1.429	G	0.255325	0.04535	101/740/996	131/642/1005	0.8311	1.012	0.9101	1.124	0.2528	0.9498	0.8696	1.037
rs1073230	13	KATNAL1	A	0.355507	0.7118	9/54/45	18/64/33	0.01926	0.65	0.4424	0.955	63/282/255	72/255/208	0.01668	0.8256	0.7057	0.9659	A	0.381375	0.02891	273/886/674	267/786/722	0.1021	1.083	0.9844	1.19	0.8692	1.007	0.9283	1.092
rs646103	2	EHD3	A	0.0149912	0.1817	0/0/108	0/5/110	0.0284	0	0	nan	0/13/587	1/19/514	0.01668	0.4475	0.2283	0.877	A	0.163827	0.5863	44/538/1250	46/455/1247	0.09978	1.111	0.9801	1.26	0.2508	1.075	0.9504	1.215
rs10515787	5	EBF1	A	0.263668	1	2/43/63	9/57/49	0.005936	0.5748	0.3758	0.879	43/215/342	41/215/278	0.01671	0.8119	0.6845	0.9631	A	0.030324	1	0/95/1742	2/120/1652	0.02352	0.7318	0.5579	0.9598	0.00125	0.7885	0.6825	0.9111
rs7564171	2	NRP2	A	0.136523	1	4/32/72	0/22/93	0.006008	2.149	1.23	3.753	15/145/439	8/120/412	0.01687	1.307	1.049	1.629	A	0.209499	0.5089	84/626/1127	68/583/1123	0.1601	1.085	0.9683	1.215	0.0189	1.128	1.02	1.248
rs4724522	7	N/A	C	0.394714	0.8541	27/47/32	13/54/45	0.01351	1.638	1.116	2.404	106/279/215	78/249/208	0.01706	1.207	1.034	1.408	C	0.177683	0.6225	61/541/1235	51/520/1208	0.5262	1.04	0.9216	1.173	0.04953	1.1	1	1.21
rs10502366	18	PTPRM	A	0.212775	0.108	6/30/72	9/50/56	0.01484	0.5751	0.3703	0.893	22/197/381	34/174/327	0.01721	0.8012	0.6675	0.9616	A	0.400581	0.06132	296/867/674	271/896/612	0.5365	0.9708	0.8836	1.067	0.102	0.9326	0.8579	1.014
rs1536817	6	RP3-402H5.2	C	0.186344	0.2274	6/22/80	6/42/67	0.04977	0.6089	0.3781	0.9805	16/176/408	26/163/346	0.01722	0.7911	0.6523	0.9594	C	0.342877	0.2031	222/834/780	215/771/793	0.3588	1.047	0.9496	1.153	0.8154	0.9897	0.9075	1.079
rs1077644	19	ZNF536	A	0.264938	1	4/44/58	14/57/44	0.003452	0.5544	0.3673	0.8369	44/215/339	41/218/281	0.0173	0.8143	0.6875	0.9644	A	0.0715276	0.854	8/253/1573	9/229/1535	0.5287	1.059	0.8855	1.267	0.1889	0.9209	0.8144	1.041
rs725901	18	CDH19	A	0.139596	0.6132	0/24/84	4/37/74	0.01154	0.5139	0.301	0.8774	7/141/451	14/135/391	0.01736	0.7697	0.6202	0.9551	A	0.148174	0.6994	46/469/1321	34/442/1302	0.2605	1.077	0.9462	1.227	0.7877	0.9849	0.8813	1.101
rs304161	5	MEF2C	G	0.312004	1	13/35/60	17/55/42	0.02155	0.6146	0.4128	0.9153	55/247/297	57/236/241	0.01738	0.8214	0.6984	0.966	G	0.298782	0.6163	148/771/917	163/766/848	0.127	0.9246	0.836	1.023	0.01014	0.8938	0.8205	0.9737
rs1481187	4	N/A	A	0.203687	1	8/38/62	2/31/82	0.01097	1.857	1.157	2.982	23/212/364	19/168/353	0.01768	1.255	1.04	1.514	A	0.178384	0.004974	63/545/1228	37/544/1196	0.3351	1.061	0.9406	1.197	0.03482	1.115	1.008	1.234
rs10507198	12	NUAK1	A	0.262533	0.5623	10/50/47	2/52/61	0.03625	1.51	0.9974	2.287	36/260/302	35/195/309	0.01775	1.23	1.036	1.459	A	0.322983	0.6602	197/816/821	181/758/834	0.1999	1.067	0.9664	1.177	0.02196	1.105	1.015	1.204
rs10502353	18	LAMA1	C	0.245815	0.7169	5/53/45	6/29/78	0.002065	1.988	1.268	3.117	28/252/320	27/196/312	0.01792	1.236	1.037	1.474	C	0.321162	0.8269	206/781/850	177/775/826	0.5123	1.034	0.9364	1.141	0.08299	1.079	0.9901	1.176
rs4395341	22	N/A	G	0.0447761	0.3874	0/4/104	1/15/99	0.007084	0.2364	0.07825	0.7142	2/43/554	0/55/485	0.01796	0.6428	0.445	0.9285	G	0.0381743	1	2/133/1702	2/135/1641	0.6841	0.9512	0.7477	1.21	0.1005	0.8453	0.6916	1.033
rs2597883	4	C4orf32	G	0.366872	0.8504	19/50/39	9/48/58	0.008363	1.708	1.152	2.533	93/269/236	68/244/228	0.01805	1.208	1.033	1.413	G	0.354415	0.5694	230/837/767	230/804/745	0.8761	0.9924	0.9012	1.093	0.2646	1.048	0.9653	1.137
rs10487775	7	N/A	A	0.405619	0.7865	29/47/32	15/53/47	0.01002	1.675	1.147	2.447	111/280/208	84/254/202	0.01915	1.201	1.03	1.399	A	0.281977	0.6403	143/744/950	147/713/915	0.7533	0.9837	0.8879	1.09	0.2964	1.046	0.961	1.139
rs2540718	16	IRX6	G	0.251536	0.8138	8/55/45	6/35/74	0.002428	1.907	1.242	2.925	44/226/329	32/195/313	0.01944	1.229	1.033	1.461	G	0.349072	0.1609	223/823/789	207/838/731	0.5436	0.9704	0.8809	1.069	0.5346	1.027	0.944	1.118
rs1013732	12	N/A	A	0.318943	0.2071	12/29/67	15/48/52	0.04438	0.6336	0.4193	0.9576	56/253/291	67/225/243	0.01975	0.8245	0.701	0.9698	G	0.409607	0.0141	313/879/644	272/910/594	0.9633	1.002	0.9125	1.101	0.2281	1.051	0.9692	1.14
rs188872	16	CCL17	A	0.298068	0.9199	7/29/70	17/43/55	0.004063	0.5056	0.3281	0.7791	51/242/306	51/233/256	0.01981	0.8217	0.6965	0.9694	A	0.247093	0.6205	103/662/1070	114/689/974	0.03608	0.8919	0.8014	0.9926	0.00233	0.8698	0.7951	0.9516
rs727200	7	MAGI2	A	0.129075	0.1384	4/25/79	0/20/93	0.04097	1.857	1.03	3.351	15/138/447	11/103/421	0.01986	1.31	1.043	1.646	A	0.237542	0.09506	91/712/1032	82/658/1037	0.2262	1.069	0.9594	1.192	0.0344	1.111	1.008	1.226
rs7777070	7	NXPH1	A	0.456388	0.5993	31/54/23	22/55/38	0.02587	1.535	1.056	2.23	129/308/163	100/270/165	0.01987	1.197	1.029	1.392	G	0.287119	0.1503	154/732/949	163/707/905	0.48	0.9639	0.8704	1.067	0.05812	0.9215	0.8468	1.003
rs1033363	8	TG	G	0.215101	0.5935	8/44/56	3/36/76	0.01587	1.722	1.1	2.694	36/200/363	24/170/346	0.02053	1.241	1.033	1.49	G	0.317691	1	184/792/859	181/773/823	0.7482	0.9839	0.8911	1.086	0.3992	1.038	0.9516	1.133
rs78506	22	TIMP3	A	0.260755	0.5162	5/35/68	8/57/50	0.007111	0.566	0.3682	0.8701	37/224/338	37/222/281	0.02056	0.8169	0.6884	0.9695	A	0.448405	0.3871	365/918/550	345/895/532	0.8601	1.008	0.919	1.107	0.3514	0.962	0.8866	1.044
rs7654933	4	N/A	A	0.205004	0.7822	8/38/62	2/31/82	0.01097	1.857	1.157	2.982	23/213/363	21/166/353	0.02075	1.247	1.034	1.504	A	0.178245	0.006204	63/545/1228	37/543/1197	0.3191	1.063	0.9424	1.2	0.0352	1.115	1.008	1.234
rs10485819	20	RP5-1103G7.6	C	0.308604	0.8442	7/36/65	15/46/54	0.0265	0.6103	0.4015	0.9279	56/241/302	58/234/248	0.02078	0.8246	0.7002	0.9711	C	0.102656	0.1711	13/374/1450	11/320/1446	0.07917	1.146	0.9841	1.335	0.7813	0.9844	0.8808	1.1
rs8053158	16	FOXL1	A	0.210317	0.5843	8/39/61	5/27/83	0.0195	1.782	1.118	2.841	24/218/357	23/165/347	0.0208	1.245	1.033	1.499	A	0.143352	0.9235	42/438/1355	36/441/1298	0.8001	0.9831	0.8618	1.122	0.2646	1.063	0.9548	1.183
rs10497744	2	TMEFF2	A	0.350484	0.226	10/47/51	21/61/33	0.002432	0.5544	0.3761	0.8174	70/265/262	78/236/226	0.02086	0.831	0.7101	0.9724	A	0.301328	0.9124	146/770/921	174/768/835	0.02124	0.8886	0.8036	0.9826	0.001413	0.8712	0.8005	0.9482
rs4132242	8	SNX16	A	0.059135	0.1691	0/18/90	0/5/110	0.002505	4.091	1.491	11.22	4/70/525	3/50/481	0.02101	1.469	1.057	2.042	A	0.14821	0.5747	36/469/1329	42/443/1284	0.8482	0.9874	0.867	1.124	0.4838	1.044	0.9254	1.178
rs6997287	8	CPA6	G	0.155615	0.484	3/42/63	4/23/88	0.01564	1.834	1.117	3.012	17/164/416	13/128/393	0.02103	1.276	1.037	1.57	G	0.0680055	0.4445	4/245/1586	10/218/1547	0.7335	1.032	0.8594	1.24	0.0764	1.132	0.9868	1.298
rs767278	3	MAGI1	C	0.18739	0.1735	6/30/72	1/25/89	0.02872	1.815	1.074	3.065	21/197/381	21/144/370	0.0214	1.259	1.034	1.532	C	0.109574	0.8046	23/366/1448	21/338/1418	0.471	1.056	0.9108	1.224	0.05073	1.125	0.9996	1.266
rs4815252	20	GGTLA4	A	0.24297	0.7342	6/33/69	14/45/56	0.0129	0.566	0.3682	0.8701	30/217/351	37/202/301	0.02192	0.8154	0.6848	0.971	A	0.130995	1	22/413/1401	33/422/1316	0.09533	0.8901	0.7763	1.021	0.006275	0.8606	0.7727	0.9585
rs9303532	17	RPRML	G	0.313933	0.3012	11/57/40	12/38/65	0.03023	1.563	1.045	2.335	60/273/266	42/235/258	0.02222	1.209	1.027	1.422	G	0.417266	0.8072	325/886/626	311/858/608	0.8857	1.007	0.917	1.106	0.2061	1.054	0.9716	1.143
rs10493374	1	DNAJC6	A	0.272487	0.8212	8/55/45	4/45/66	0.01376	1.635	1.077	2.484	50/242/307	34/208/293	0.02228	1.218	1.028	1.443	A	0.0960155	0.6965	10/312/1514	20/322/1436	0.1057	0.8787	0.7513	1.028	0.7279	1.021	0.9099	1.145
rs1550977	1	N/A	G	0.221247	0.4345	6/39/63	2/27/86	0.006108	1.984	1.213	3.244	36/206/357	20/186/334	0.02362	1.236	1.028	1.485	G	0.370227	0.7594	248/875/713	236/833/709	0.5864	1.027	0.9333	1.13	0.1224	1.069	0.9822	1.163
rs2148620	1	RGL1	A	0.284021	0.4716	6/41/61	14/52/49	0.0183	0.6097	0.4038	0.9204	44/237/318	44/234/262	0.02365	0.8253	0.6988	0.9747	A	0.468023	0.7385	398/937/500	378/892/507	0.4708	1.035	0.9432	1.135	0.6409	0.981	0.9049	1.063
rs4087609	1	RGL1	A	0.284021	0.4716	6/41/61	14/52/49	0.0183	0.6097	0.4038	0.9204	44/237/318	44/234/262	0.02365	0.8253	0.6988	0.9747	A	0.468188	0.7029	399/938/500	378/893/507	0.456	1.036	0.9444	1.136	0.6565	0.9819	0.9057	1.064
rs10489487	1	N/A	G	0.0994695	0.005915	1/24/82	1/11/103	0.01651	2.309	1.153	4.62	19/91/487	10/76/448	0.0237	1.344	1.039	1.738	G	0.0537247	0.014	7/169/1658	12/181/1584	0.1433	0.8581	0.6991	1.053	0.7838	1.023	0.8719	1.199
rs4132243	8	LOC138046	A	0.0597015	0.1921	1/17/90	0/5/110	0.002286	4.34	1.591	11.84	4/70/525	3/52/485	0.02383	1.451	1.048	2.009	A	0.148907	0.7103	36/470/1329	42/450/1286	0.7525	0.9794	0.8603	1.115	0.5661	1.036	0.9186	1.168
rs4130169	12	OCC-1	A	0.310799	0.8436	3/42/63	14/60/41	0.0001274	0.461	0.3039	0.6993	52/259/288	56/233/251	0.02406	0.8296	0.7051	0.9759	A	0.28611	0.3514	153/750/932	152/708/919	0.7632	1.016	0.9173	1.125	0.3494	0.9596	0.8802	1.046
rs10485818	20	RP5-1103G7.6	C	0.308436	0.8442	7/36/61	15/46/53	0.04004	0.6329	0.4156	0.9639	56/240/302	58/234/248	0.02421	0.8284	0.7033	0.9758	C	0.102795	0.1716	13/374/1448	11/321/1447	0.08059	1.145	0.9835	1.334	0.809	0.9864	0.8825	1.102
rs4128269	8	LOC138046	A	0.0601405	0.1921	0/18/90	0/5/110	0.002505	4.091	1.491	11.22	5/69/525	3/52/485	0.02424	1.45	1.047	2.008	A	0.14762	0.5765	34/466/1337	43/447/1287	0.5676	0.9628	0.8454	1.096	0.7375	1.021	0.905	1.151
rs10245298	7	N/A	A	0.0709251	0.4525	1/19/88	0/10/105	0.02533	2.369	1.089	5.155	3/88/509	3/61/471	0.02576	1.402	1.04	1.89	A	0.0903431	0.7582	22/312/1502	11/275/1492	0.04361	1.181	1.005	1.388	0.004845	1.226	1.064	1.413
rs8124344	20	RP5-1103G7.6	A	0.308746	0.8435	7/36/65	15/46/54	0.0265	0.6103	0.4015	0.9279	57/239/301	57/232/246	0.02582	0.83	0.7045	0.9778	A	0.102823	0.1717	13/374/1450	11/321/1444	0.08791	1.142	0.9804	1.329	0.801	0.9858	0.8819	1.102
rs10492208	12	DYRK2	A	0.0560954	0.6278	1/15/92	0/7/108	0.0262	2.721	1.106	6.698	1/73/524	0/52/482	0.0259	1.46	1.044	2.042	A	0.28759	0.7612	159/743/887	132/668/876	0.09441	1.093	0.9848	1.213	0.02187	1.123	1.017	1.241
rs6879479	5	GRAMD3	G	0.259877	0.1027	6/33/69	13/47/55	0.01197	0.566	0.3682	0.8701	34/230/335	32/230/278	0.026	0.8232	0.6936	0.9771	G	0.148035	0.7759	36/479/1320	36/447/1296	0.6219	1.033	0.9074	1.177	0.3482	0.9517	0.8582	1.055
rs1489092	3	N/A	G	0.415419	0.2806	24/54/30	17/52/46	0.03798	1.498	1.027	2.186	116/284/200	79/269/187	0.02662	1.189	1.02	1.385	A	0.370745	0.03798	263/821/753	229/874/673	0.4599	0.9646	0.8768	1.061	0.07193	0.9284	0.8561	1.007
rs9317543	13	PCDH9	A	0.498244	0.2291	19/46/43	37/54/24	0.0007343	0.5071	0.3477	0.7397	154/299/146	136/256/148	0.02726	0.8444	0.7266	0.9814	G	0.479674	0.1065	423/910/504	395/923/461	0.7825	0.9871	0.9001	1.083	0.159	0.9451	0.8736	1.022
rs10514100	18	FBXO15	C	0.125988	0.1514	3/32/73	2/13/97	0.002115	2.599	1.418	4.765	7/145/447	11/106/423	0.0273	1.292	1.028	1.624	C	0.0728155	0.09553	9/231/1595	16/244/1510	0.1001	0.8616	0.7212	1.029	0.9525	1.004	0.8732	1.155
rs2397445	16	MMP2	G	0.115891	0.0008064	28/62/18	20/52/43	0.001723	1.806	1.24	2.63	0/143/456	0/121/419	0.02741	1.268	1.026	1.568	A	0.402712	0.1379	312/869/654	267/883/628	0.4761	1.035	0.9419	1.137	0.8125	1.01	0.9273	1.101
rs7191095	16	MAF	A	0.2597	0.3558	7/56/42	7/35/73	0.003635	1.847	1.206	2.829	49/225/325	37/192/306	0.02806	1.212	1.021	1.44	A	0.154676	0.7095	46/493/1297	42/449/1287	0.2559	1.077	0.9477	1.223	0.02786	1.122	1.013	1.243
rs170533	1	N/A	A	0.497366	0.0158	35/45/28	22/48/45	0.009325	1.708	1.173	2.486	144/294/161	126/299/115	0.02822	1.183	1.018	1.375	C	0.404538	0.4308	307/874/655	298/840/640	0.9009	1.006	0.9158	1.105	0.2057	1.053	0.9722	1.14
rs302640	6	KIF6	A	0.458113	0.137	24/62/22	18/58/39	0.026	1.501	1.032	2.184	141/284/174	113/247/175	0.02858	1.184	1.018	1.378	G	0.0416436	0.1201	4/146/1685	6/135/1638	0.8764	1.018	0.8085	1.283	0.07909	0.8929	0.7868	1.013
rs1020941	2	TMEFF2	C	0.351803	0.193	11/46/51	21/61/33	0.003627	0.5665	0.3846	0.8345	71/267/261	78/235/225	0.02883	0.8394	0.7174	0.9822	C	0.302271	0.8257	147/773/917	173/770/831	0.02609	0.8922	0.807	0.9865	0.002231	0.8763	0.8052	0.9537
rs7591386	2	CRIM1	A	0.134361	0.7289	2/22/84	5/35/75	0.03365	0.5626	0.3333	0.9496	13/124/463	12/131/392	0.02903	0.7841	0.6302	0.9756	A	0.0167544	0.3052	0/70/1765	1/49/1726	0.1169	1.337	0.929	1.923	0.2907	0.9045	0.7508	1.09
rs4132241	8	SNX16	A	0.0597015	0.1921	0/18/89	0/5/109	0.00248	4.096	1.493	11.24	4/70/525	3/52/485	0.02904	1.434	1.035	1.987	A	0.148907	0.7096	36/471/1329	42/449/1286	0.7894	0.9825	0.8631	1.118	0.5581	1.037	0.9192	1.169
rs725848	7	N/A	G	0.16813	0.2644	6/37/65	1/26/88	0.00351	2.117	1.274	3.516	16/179/404	17/138/385	0.0293	1.25	1.022	1.53	G	0.306969	0.1322	172/787/878	153/783/843	0.8696	1.008	0.9125	1.114	0.2638	1.052	0.9623	1.151
rs10488978	4	FAM44A	C	0.358209	0.6349	16/52/40	4/50/61	0.001451	1.887	1.26	2.827	87/267/245	62/251/227	0.02946	1.191	1.017	1.395	C	0.242739	0.5594	111/678/1048	98/659/1021	0.6406	1.026	0.9213	1.142	0.11	1.075	0.9837	1.175
rs6079756	20	C20orf133	G	0.161233	0.3069	5/34/68	2/26/87	0.03611	1.725	1.039	2.865	16/174/410	15/130/390	0.02966	1.256	1.022	1.542	G	0.361787	0.4732	231/859/747	228/838/711	0.6792	0.9799	0.8903	1.079	0.5752	1.025	0.9399	1.118
rs1585933	15	ADAMTS17	A	0.488977	0.7286	34/50/24	23/55/37	0.02784	1.538	1.058	2.234	156/291/153	122/262/150	0.03035	1.181	1.016	1.374	G	0.228706	0.3797	101/645/1091	98/611/1070	0.6888	1.023	0.9164	1.141	0.332	0.9571	0.8758	1.046
rs1379326	8	N/A	G	0.316344	0.9226	8/42/58	17/51/47	0.02524	0.6262	0.4186	0.9368	52/260/287	58/240/241	0.03052	0.8366	0.7117	0.9834	G	0.331487	1	206/854/775	179/770/827	0.01477	1.13	1.024	1.246	0.3212	1.043	0.9595	1.134
rs10516210	4	MIST	A	0.17769	1	6/44/58	4/31/80	0.02057	1.714	1.083	2.714	20/185/395	15/148/371	0.03061	1.24	1.02	1.509	A	0.00415053	1	0/9/1828	0/21/1756	#N/A	#N/A	#N/A	#N/A	#N/A	#N/A	#N/A	#N/A
rs347311	1	NOS1AP	C	0.0891133	0.3266	1/6/101	4/15/96	0.02051	0.3462	0.1514	0.7916	4/90/505	7/91/442	0.03082	0.7433	0.5676	0.9734	C	0.238829	0.0533	97/664/1070	90/683/999	0.378	0.9524	0.8547	1.061	0.09724	0.9185	0.8308	1.016
rs693932	6	SRrp35	C	0.233538	0.9015	8/50/49	2/39/74	0.001926	1.939	1.248	3.013	28/234/337	26/190/324	0.03221	1.214	1.016	1.45	C	0.271116	0.6286	140/727/968	123/705/948	0.5205	1.035	0.9326	1.148	0.103	1.077	0.985	1.178
rs2146609	1	RGS13	A	0.0781387	1	2/20/83	0/10/102	0.008229	2.761	1.287	5.925	6/89/504	2/73/465	0.03244	1.361	1.025	1.808	A	0.042197	0.1671	3/139/1693	6/148/1625	0.2589	0.8762	0.6964	1.102	0.6456	1.043	0.8729	1.245
rs4461087	16	DYNLRB2	A	0.37963	0.2637	19/60/29	10/58/47	0.008825	1.618	1.104	2.372	81/307/211	78/236/221	0.03293	1.184	1.014	1.383	A	0.159462	0.0009531	49/526/1259	22/483/1270	0.0113	1.177	1.038	1.336	0.0009807	1.179	1.069	1.301
rs1489091	3	N/A	A	0.416155	0.325	24/54/30	17/52/46	0.03798	1.498	1.027	2.186	116/283/200	81/271/188	0.03308	1.18	1.013	1.375	G	0.370709	0.04279	263/821/752	229/873/674	0.4864	0.9666	0.8786	1.064	0.08555	0.9315	0.859	1.01
rs254315	16	CDH13	G	0.163283	0.8801	2/25/79	7/39/69	0.01317	0.5292	0.3218	0.8705	8/169/421	15/155/365	0.03337	0.8027	0.6555	0.9829	G	0.126556	7.412e-10	1/460/1375	4/445/1330	#N/A	#N/A	#N/A	#N/A	#N/A	#N/A	#N/A	#N/A
rs2350786	7	CHRM2	G	0.418349	0.6558	27/54/27	16/55/44	0.009837	1.644	1.127	2.396	116/283/200	86/266/188	0.03345	1.18	1.013	1.374	A	0.295046	0.5696	158/763/915	161/731/885	0.8325	0.9891	0.894	1.094	0.1719	0.943	0.8668	1.026
rs4142923	16	N/A	G	0.370826	0.3605	12/44/52	25/60/30	0.0005113	0.5012	0.3405	0.7377	86/263/249	72/265/203	0.03426	0.8458	0.7242	0.9878	G	0.38895	0.1254	273/846/716	267/883/626	0.08918	0.9212	0.838	1.013	0.01038	0.8998	0.8299	0.9755
rs6785504	3	N/A	C	0.438434	0.428	27/57/24	17/52/46	0.003059	1.77	1.213	2.582	131/275/193	103/254/181	0.03441	1.178	1.012	1.37	A	0.495436	0.2964	453/954/430	428/866/484	0.06225	1.092	0.9955	1.197	0.6176	0.9801	0.9059	1.06
rs1218825	13	MTIF3	C	0.37533	0.2039	5/52/51	19/51/45	0.02356	0.6378	0.429	0.9483	75/285/240	74/269/192	0.03464	0.8451	0.7229	0.9879	C	0.0660299	0.2515	9/221/1606	11/216/1549	0.7738	0.9731	0.8081	1.172	0.06751	0.8945	0.7938	1.008
rs6074898	20	C20orf133	G	0.077533	0.1606	01/11/96	3/22/90	0.03311	0.462	0.2327	0.9174	2/81/517	1/89/445	0.03477	0.7407	0.5603	0.9791	G	0.207192	0.5711	75/593/1169	84/587/1107	0.29	0.9405	0.8394	1.054	0.07526	0.9089	0.8181	1.01
rs10510398	3	SRGAP3	G	0.0488987	1	1/21/86	0/12/103	0.03104	2.165	1.049	4.467	1/63/536	1/44/490	0.0349	1.439	1.024	2.022	G	0.219668	0.06163	85/635/1113	72/637/1068	0.9953	0.9997	0.8942	1.118	0.5151	1.036	0.9318	1.151
rs7041338	9	TXNDC4	C	0.114675	0.007857	7/25/76	0/15/100	0.0005227	3.158	1.686	5.917	11/120/468	13/93/433	0.03617	1.286	1.015	1.628	C	0.407141	0.552	321/890/624	273/864/641	0.07169	1.09	0.9924	1.197	0.01398	1.116	1.022	1.217
rs984922	20	CBLN4	A	0.138718	0.5667	3/28/77	0/18/97	0.009199	2.2	1.202	4.028	10/156/433	7/126/407	0.03652	1.266	1.014	1.579	A	0.230556	0.5422	109/643/1084	86/633/1058	0.4175	1.046	0.9378	1.168	0.09857	1.086	0.9847	1.198
rs93059	4	NFKB1	A	0.308914	0.5326	14/50/44	13/36/66	0.04761	1.532	1.024	2.29	70/245/284	43/229/262	0.03675	1.19	1.011	1.401	A	0.430294	1	349/892/592	323/869/583	0.5614	1.028	0.9365	1.128	0.12	1.066	0.9834	1.156
rs3923056	12	OR6C76	A	0.378841	0.4054	21/58/29	11/53/51	0.002481	1.782	1.213	2.616	85/295/219	78/242/220	0.03711	1.179	1.01	1.376	A	0.380748	0.4212	257/879/698	267/822/687	0.8639	0.9917	0.9018	1.091	0.346	1.04	0.9588	1.127
rs1933703	1	RGS13	A	0.0779049	1	2/20/86	0/10/105	0.008501	2.75	1.283	5.896	5/90/502	2/73/464	0.03729	1.351	1.016	1.795	A	0.0413669	0.1626	3/134/1700	6/147/1624	0.1627	0.8479	0.6723	1.069	0.8173	1.021	0.8542	1.221
rs7442554	4	C1QTNF7	A	0.24583	1	6/36/66	10/58/47	0.005161	0.5568	0.3654	0.8484	37/210/352	35/206/299	0.03756	0.8321	0.6997	0.9895	A	0.354115	0.677	233/844/754	214/818/746	0.506	1.033	0.9382	1.138	0.658	0.9812	0.9019	1.067
rs1990524	4	C1QTNF7	G	0.24583	1	6/36/66	10/58/47	0.005161	0.5568	0.3654	0.8484	37/210/352	35/206/299	0.03756	0.8321	0.6997	0.9895	G	0.354213	0.6389	233/846/754	213/818/744	0.5006	1.034	0.9386	1.138	0.6649	0.9816	0.9022	1.068
rs1812576	8	MGC34646	A	0.273527	0.7508	4/42/62	14/52/49	0.006329	0.5648	0.3723	0.8567	40/236/322	45/216/278	0.03863	0.8374	0.7077	0.9908	G	0.162607	0.206	46/480/1310	43/517/1217	0.1185	0.9052	0.7988	1.026	0.9593	0.9974	0.9023	1.103
rs1343456	9	LINGO2	G	0.0917553	0.002866	0/9/98	3/18/94	0.01794	0.3768	0.171	0.8304	15/101/477	8/60/467	0.03864	1.328	1.015	1.737	G	0.296455	0.9098	176/729/928	159/742/877	0.7612	0.9845	0.8899	1.089	0.6484	1.022	0.9301	1.123
rs789350	4	ANAPC10	A	0.257682	0.3829	5/42/61	9/58/48	0.02776	0.6425	0.424	0.9736	41/213/345	35/222/283	0.03883	0.8351	0.7039	0.9908	A	0.344408	0.56	227/834/774	208/784/785	0.2388	1.06	0.962	1.168	0.9887	1.001	0.9196	1.089
rs2211533	13	PCDH9	C	0.490733	0.4889	17/53/38	35/49/31	0.01955	0.6291	0.4322	0.9155	146/307/143	118/277/142	0.03915	1.172	1.008	1.363	C	0.318157	0.8698	178/813/846	178/774/824	0.9896	0.9993	0.9051	1.103	0.2559	1.049	0.9658	1.14
rs1418267	9	TXNDC4	A	0.115215	0.01382	7/25/75	0/15/100	0.0004564	3.194	1.705	5.986	11/120/467	13/94/432	0.03965	1.279	1.01	1.619	A	0.39521	0.6157	305/884/646	255/851/671	0.03682	1.106	1.006	1.215	0.006659	1.129	1.034	1.232
rs1558020	7	N/A	C	0.156854	0.497	4/37/67	0/25/90	0.003007	2.158	1.271	3.664	15/166/417	14/133/393	0.03967	1.243	1.01	1.53	C	0.267303	0.5011	126/745/965	117/700/959	0.4124	1.045	0.9411	1.159	0.09688	1.082	0.9858	1.188
rs10488970	4	C1QTNF7	A	0.246485	1	6/38/64	10/59/46	0.007232	0.5757	0.3793	0.8738	37/210/351	35/207/298	0.04001	0.8342	0.7017	0.9918	A	0.354172	0.6767	233/844/757	214/817/742	0.5837	1.027	0.9328	1.131	0.5946	0.9774	0.8984	1.063
rs735403	4	MANBA	G	0.370599	0.5134	20/50/27	15/41/54	0.004567	1.816	1.218	2.708	93/269/237	66/255/216	0.04103	1.177	1.006	1.377	A	0.498063	0.9622	444/934/457	445/888/446	0.8004	0.9882	0.9011	1.084	0.202	1.053	0.9726	1.14
rs725850	7	N/A	G	0.156716	0.497	4/37/67	0/25/90	0.003007	2.158	1.271	3.664	15/166/418	14/133/393	0.04121	1.241	1.008	1.527	G	0.267249	0.5402	126/745/963	117/698/960	0.3744	1.048	0.9446	1.164	0.08652	1.085	0.9883	1.191
rs714246	7	N/A	G	0.156716	0.497	4/37/67	0/25/90	0.003007	2.158	1.271	3.664	15/166/418	14/133/393	0.04121	1.241	1.008	1.527	G	0.267165	0.5401	126/745/966	117/699/959	0.413	1.045	0.9411	1.159	0.09852	1.082	0.9854	1.187
rs4795858	17	ACCN1	A	0.193152	0.4233	3/26/79	8/42/65	0.007692	0.5157	0.3194	0.8327	20/182/397	25/168/347	0.04206	0.8212	0.679	0.993	A	0.13029	0.3324	30/433/1374	33/383/1362	0.3174	1.072	0.935	1.23	0.7054	0.9788	0.8759	1.094
rs7741731	6	EPB41L2	G	0.342267	0.7774	9/44/55	22/49/44	0.01237	0.5931	0.3994	0.8806	57/284/258	69/243/227	0.04248	0.8488	0.7244	0.9945	G	0.169065	0.7419	43/516/1277	56/508/1214	0.2389	0.9287	0.8212	1.05	0.0295	0.8977	0.8146	0.9893
rs10493872	1	ABCD3	A	0.0197542	1	0/0/108	0/5/110	0.0284	0	0	nan	0/19/580	0/26/514	0.0428	0.5537	0.3106	0.9871	A	0.262524	0.2151	139/703/993	128/660/990	0.3482	1.051	0.9468	1.168	0.5828	1.029	0.9285	1.141
rs2333686	1	NCF2	A	0.278559	1	9/38/61	14/57/43	0.01069	0.5888	0.3924	0.8835	45/232/321	45/222/273	0.04334	0.8421	0.7128	0.9949	A	0.378079	0.2879	275/849/712	239/855/683	0.6001	1.026	0.9327	1.128	0.5821	0.9771	0.8996	1.061
rs6985962	8	PENK	C	0.127425	0.8358	3/28/75	0/20/95	0.0178	2.006	1.115	3.608	11/140/448	8/111/416	0.0436	1.264	1.006	1.588	C	0.15423	0.05516	40/517/1279	48/419/1302	0.04708	1.139	1.002	1.294	0.006269	1.168	1.045	1.306
rs717987	6	RUNX2	G	0.194444	1	1/28/79	6/40/67	0.01283	0.5397	0.3291	0.885	22/173/390	22/173/336	0.04363	0.8204	0.6768	0.9944	G	0.152655	2.704e-10	5/545/1287	11/527/1241	#N/A	#N/A	#N/A	#N/A	#N/A	#N/A	#N/A	#N/A
rs1107768	3	PDZRN3	A	0.119383	0.661	1/36/71	0/23/92	0.01289	1.921	1.103	3.348	11/130/459	5/109/421	0.04366	1.268	1.006	1.599	A	0.237812	0.6064	98/657/1079	109/646/1021	0.2861	0.9427	0.8459	1.051	0.9165	0.9948	0.9019	1.097
rs8094618	18	HRH4	G	0.0114135	0.04117	0/9/90	0/2/106	0.02037	5.095	1.087	23.88	0/16/583	1/8/531	0.04423	1.994	1.001	3.972	G	0.0706973	0.09979	11/240/1585	4/241/1533	0.8228	1.021	0.8526	1.222	0.454	1.069	0.8983	1.271
rs3897767	5	PRELID2	G	0.108657	0.3406	5/23/80	1/18/96	0.0427	1.893	1.05	3.415	8/123/467	3/101/430	0.04437	1.282	1.006	1.633	G	0.289612	0.7731	163/736/935	146/737/893	0.9972	0.9998	0.9031	1.107	0.4421	1.037	0.9446	1.139
rs9314327	8	ADRA1A	G	0.128183	0.5838	3/14/88	5/33/77	0.009831	0.4578	0.2595	0.8075	11/124/464	8/130/402	0.04451	0.795	0.6355	0.9945	G	0.235758	0.6918	86/701/1050	94/644/1041	0.7024	1.021	0.9163	1.139	0.5903	0.9735	0.883	1.073
rs805658	10	SLK	C	0.204745	0.5834	9/38/58	4/31/79	0.01917	1.762	1.112	2.794	29/198/372	18/174/347	0.04456	1.21	1.004	1.459	C	0.170559	0.04437	56/541/1229	35/504/1232	0.05968	1.126	0.9952	1.273	0.0073	1.151	1.039	1.275
rs10510932	3	ADAMTS9	G	0.0702297	0.2267	0/9/99	1/20/94	0.02467	0.4111	0.1849	0.914	3/71/526	5/72/455	0.04528	0.7388	0.5491	0.9941	G	0.010122	1	0/34/1802	0/39/1731	0.4507	0.8376	0.5278	1.329	0.0368	0.7668	0.5973	0.9842
rs4608374	17	MAP2K4	G	0.175771	0.348	6/35/67	3/24/88	0.01884	1.854	1.123	3.062	25/171/404	18/142/375	0.04559	1.224	1.004	1.494	G	0.460432	1	395/894/548	380/884/513	0.7205	0.9833	0.8964	1.079	0.6031	1.022	0.9403	1.112
rs7162157	15	KIAA1199	A	0.0667252	0.3458	0/8/100	1/19/95	0.02045	0.3828	0.1658	0.8837	1/71/527	1/77/462	0.04561	0.734	0.5418	0.9945	A	0.0981748	0.4937	16/336/1485	19/304/1456	0.5588	1.047	0.8969	1.223	0.6898	0.9723	0.8472	1.116
rs2336980	8	CNBD1	G	0.224517	0.1836	1/37/70	12/45/58	0.003224	0.5141	0.3288	0.8038	31/198/369	35/181/324	0.04572	0.8329	0.6961	0.9966	G	0.402189	0.5554	296/865/672	288/870/618	0.3952	0.96	0.8738	1.055	0.09513	0.9315	0.857	1.012
rs1508394	3	PTPRG	A	0.0517998	1	0/12/95	0/2/112	0.003909	6.713	1.485	30.35	2/64/533	1/48/491	0.04597	1.434	1.004	2.049	A	0.0344398	0.7218	2/121/1714	1/122/1655	0.8397	0.9742	0.7565	1.255	0.3136	1.111	0.9049	1.365
rs1502702	9	C9orf47	G	0.0390694	1	0/12/96	0/3/112	0.0113	4.451	1.239	16	3/46/550	0/37/503	0.04685	1.497	1.002	2.236	G	0.146001	0.5063	43/451/1343	41/436/1299	0.9681	1.003	0.8799	1.143	0.5058	1.043	0.9214	1.181
rs1461502	11	C11orf63	C	0.448594	0.6624	26/60/22	17/54/44	0.00335	1.738	1.192	2.533	132/284/183	101/271/167	0.04721	1.165	1.002	1.356	C	0.401245	0.4933	276/882/679	295/877/606	0.05719	0.9127	0.8307	1.003	0.556	0.9763	0.9014	1.057
rs1337005	1	CRB1	G	0.194469	0.2322	3/20/85	5/39/71	0.01087	0.5055	0.3013	0.8479	24/175/400	27/166/347	0.04723	0.8236	0.6798	0.9977	G	0.472045	0.7753	409/911/515	401/880/497	0.8665	0.9921	0.9046	1.088	0.3143	0.9582	0.8817	1.041
rs10502080	11	GUCY1A2	G	0.433746	0.3816	10/51/47	19/62/34	0.01685	0.6366	0.433	0.9359	101/304/194	101/274/158	0.04762	0.8571	0.7357	0.9984	G	0.406693	0.1834	315/864/650	304/827/641	0.7821	1.013	0.9224	1.113	0.4347	0.9686	0.8941	1.049
rs2912332	18	DSG1	G	0.287986	0.59	11/48/43	4/46/59	0.02546	1.587	1.04	2.42	61/235/301	43/209/283	0.048	1.184	1.001	1.4	G	0.106203	0.351	24/367/1445	21/310/1444	0.05673	1.157	0.9958	1.345	0.006085	1.169	1.046	1.308
rs6897242	5	PRELID2	G	0.143547	0.3594	6/29/73	1/21/93	0.009532	2.109	1.218	3.65	17/146/436	7/133/400	0.04852	1.241	1.001	1.54	G	0.360404	0.607	237/852/748	235/809/733	0.9186	1.005	0.913	1.106	0.3733	1.041	0.9533	1.136
rs225563	12	TMEM132B	A	0.418502	0.5973	15/47/46	27/53/35	0.02454	0.6368	0.4353	0.9315	92/305/203	96/269/170	0.0486	0.8576	0.7361	0.9991	A	0.355519	0.6389	244/835/758	222/797/750	0.4086	1.042	0.9457	1.147	0.7239	0.9854	0.9083	1.069
rs2388847	10	TCERG1L	A	0.231782	0.04662	2/28/78	9/38/67	0.01257	0.5342	0.33	0.8646	32/203/364	40/181/319	0.04873	0.8346	0.6972	0.999	G	0.391443	0.8036	277/879/679	276/842/658	0.8582	0.9914	0.902	1.09	0.4451	1.033	0.9502	1.123
rs499224	6	N/A	A	0.234541	0.3516	4/37/66	8/50/56	0.04941	0.6536	0.4227	1.011	29/209/359	28/208/299	0.04874	0.8366	0.7006	0.999	A	0.236238	0.146	111/652/1074	109/616/1053	0.7283	1.019	0.9146	1.136	0.4577	0.9655	0.8802	1.059
rs10507336	13	SPATA13	A	0.440737	0.3816	25/54/29	16/49/50	0.00683	1.708	1.168	2.498	134/271/194	105/255/180	0.04946	1.164	1	1.355	A	0.0803547	0.2688	10/270/1555	8/274/1492	0.6955	0.9667	0.8157	1.146	0.237	1.071	0.9561	1.199
rs3912537	8	MGC34646	G	0.275044	0.7519	4/42/62	14/52/49	0.006329	0.5648	0.3723	0.8567	42/235/321	45/217/278	0.04967	0.8453	0.7146	0.9998	C	0.161406	0.2357	45/477/1314	43/513/1220	0.1078	0.9022	0.7958	1.023	0.887	0.9928	0.8979	1.098
rs4532251	4	HS3ST1	A	0.318062	0.8451	6/50/52	20/47/48	0.04351	0.6617	0.4447	0.9846	61/246/293	57/240/238	0.04975	0.8508	0.724	0.9998	A	0.316256	0.7806	185/821/829	165/763/848	0.117	1.083	0.9803	1.196	0.7791	1.012	0.9302	1.101
Legend:
chr- chromosome
LD- linkage disequilibrium
r2 – R square
D' – D prime
CMH- Cochran-Mantel-Haenszel
P- P-value
OR- odds ratio
95% CI - 95% confidence interval

## Sheet: Supp. Table 2
Supplementary Table2: Association results and genotype counts of nine significant SNPs from the combined meta-analysis results of all three stages
				Indonesia
SNP	Location	Gene				Stage1						Stage2						Stage3 Russia								Indonesia and Russia Combined
				Risk allele	Allele frequency	Cases Genotype count	Controls genotype count	Trend P	OR	(95% CI)		Cases genotype count	Controls genotype count	CMH P	OR	(95% CI)		Risk allele	Allele frequency	Cases genotype count	Controls genotype count	CMH P	OR	(95% CI)		Risk allele	CMH P	OR	(95% CI)
rs2273061	chr20	JAG1		G	0.283582	11/52/33	6/46/60	0.003819	1.795	1.183	2.723	49/258/292	40/210/290	0.01245	1.237	1.047	1.463	A	0.42956	317/888/631	353/876/548	0.008316	0.8821	0.8036	0.9682	G	0.0004397	1.157	1.067	1.255
rs4461087	chr16	DYNLRB2		A	0.37963	19/60/29	10/58/47	0.008825	1.618	1.104	2.372	81/307/211	78/236/221	0.03293	1.184	1.014	1.383	A	0.159462	49/526/1259	22/483/1270	0.0113	1.177	1.038	1.336	A	0.0009807	1.179	1.069	1.301
rs10515787	chr5	EBF1		A	0.263668	2/43/63	9/57/49	0.005936	0.5748	0.3758	0.879	43/215/342	41/215/278	0.01671	0.8119	0.6845	0.9631	A	0.030324	0/95/1742	2/120/1652	0.02352	0.7318	0.5579	0.9598	A	0.00125	0.7885	0.6825	0.9111
rs10497744	chr2	TMEFF2	Both SNPs in LD r2 = 0.99 D' = 1.00	A	0.350484	10/47/51	21/61/33	0.002432	0.5544	0.3761	0.8174	70/265/262	78/236/226	0.02086	0.831	0.7101	0.9724	A	0.301328	146/770/921	174/768/835	0.02124	0.8886	0.8036	0.9826	A	0.001413	0.8712	0.8005	0.9482
rs1020941	chr2	TMEFF2		C	0.351803	11/46/51	21/61/33	0.003627	0.5665	0.3846	0.8345	71/267/261	78/235/225	0.02883	0.8394	0.7174	0.9822	C	0.302271	147/773/917	173/770/831	0.02609	0.8922	0.807	0.9865	C	0.002231	0.8763	0.8052	0.9537
rs188872	chr16	CCL17		A	0.298068	7/29/70	17/43/55	0.004063	0.5056	0.3281	0.7791	51/242/306	51/233/256	0.01981	0.8217	0.6965	0.9694	A	0.247093	103/662/1070	114/689/974	0.03608	0.8919	0.8014	0.9926	A	0.00233	0.8698	0.7951	0.9516
rs10245298	chr7	HAUS6		A	0.0709251	1/19/88	0/10/105	0.02533	2.369	1.089	5.155	3/88/509	3/61/471	0.02576	1.402	1.04	1.89	A	0.0903431	22/312/1502	11/275/1492	0.04361	1.181	1.005	1.388	A	0.004845	1.226	1.064	1.413
rs6985962	chr8	PENK		C	0.127425	3/28/75	0/20/95	0.0178	2.006	1.115	3.608	11/140/448	8/111/416	0.0436	1.264	1.006	1.588	C	0.15423	40/517/1279	48/419/1302	0.04708	1.139	1.002	1.294	C	0.006269	1.168	1.045	1.306
rs1418267	chr9	TXNDC4		A	0.115215	7/25/75	0/15/100	0.0004564	3.194	1.705	5.986	11/120/467	13/94/432	0.03965	1.279	1.01	1.619	A	0.39521	305/884/646	255/851/671	0.03682	1.106	1.006	1.215	A	0.006659	1.129	1.034	1.232
Legend:
chr- chromosome
LD- linkage disequilibrium
r2 – R square
D' – D prime
CMH- Cochran-Mantel-Haenszel
P- P-value
OR- odds ratio
95% CI- 95% confidence interval
